# Supplementary material for: Mutations in the chloroplast inner envelope protein TIC100 impair and repair chloroplast protein import and impact retrograde signaling
Source: Plant Cell. 2022 May 30;34(8):3028–46. doi: 10.1093/plcell/koac153 (PMC9338805; doi:10.1093/plcell/koac153)
Supplement: koac153_Supplementary_Data [file koac153_Supplementary_Data.zip]

Archive with 3 entries (2 files):
- koac153-suppl_data/
- koac153-suppl_data/TIC100 Loudya 2022 Suppl Figs 18 X Suppl Tables 17.pdf
- koac153-suppl_data/TIC100 Loudya 2022 Supplemental Dataset 1 X 2.xlsx
