# Supplementary material for: Mutations in the chloroplast inner envelope protein TIC100 impair and repair chloroplast protein import and impact retrograde signaling
Source: Plant Cell. 2022 May 30;34(8):3028–46. doi: 10.1093/plcell/koac153 (PMC9338805; doi:10.1093/plcell/koac153)
Supplement: koac153_Supplementary_Data [file koac153_Supplementary_Data.zip › koac153-suppl_data/TIC100 Loudya 2022 Supplemental Dataset 1 X 2.xlsx]

## Sheet: Suppl Dataset 1
Developmental expression co-regulators of CUE8, identified using Arabidopsis Gene Atlas data (see Methods)
Accession	Gene description	Chloroplast localised?	Functional class
AT1G55490	Encodes the beta subunit of the chloroplast chaperonin 60, a homologue of bacterial GroEL.	ü	Chaperone
AT4G38160	Encodes a member of the mitochondrial transcription termination factor family. MTERF6 is localized to both the mitochondria and chloroplast.	ü	Gene expression - translation
AT2G25840	Nucleotidylyl transferase superfamily protein; (source: Araport11)	ü	Gene expression - translation
AT4G02790	Encodes a GTPase that is targeted to chloroplasts and co-fractionated with chloroplast ribosomes. Mutants are embryo lethal due to this essential function being lost.	ü	GTP-binding
AT2G28000	Encodes chaperonin-60 alpha, a molecular chaperone involved in Rubisco folding. Mutants display aberrant chloroplast and embryo development. The mRNA is cell-to-cell mobile.	ü	Chaperone
AT2G44650	Encodes a chloroplast-localized chaperonin 10 whose mRNA is expressed in leaves and stems but not roots.	ü	Chaperone
AT2G32180	Plastid transcriptionally active 18; (source: Araport11)	ü	Gene expression - transcription
AT1G07320	Encodes a plastid ribosomal protein L4	ü	Gene expression – translation
AT5G20720	Encodes a chloroplast co-chaperonin with similarity to CPN21 from spinach, E. coli GroES.	ü	Chaperone
AT5G18570	Encodes AtObgC, a plant ortholog of bacterial Obg. AtObgC is a chloroplast-targeting GTPase essential for early embryogenesis.	ü	GTP binding
AT5G11480	P-loop containing nucleoside triphosphate hydrolases superfamily protein; (source: Araport11)		GTP binding
AT3G53460	Encodes a nuclear gene with a consensus RNA-binding domain that is localized to the chloroplast.	ü	Gene expression – post-transcriptional
AT1G69740	Encodes a putative 5-aminolevulinate dehydratase involved in chlorophyll biosynthesis.	ü	Tetrapyrrole-related
AT5G63310	Maintains intracellular dNTP levels except ATP. Plays a role in response to oxidative stress and UV. Involved in phytochrome-mediated light signaling.	ü	Phytochrome-mediated light signalling
AT1G78630	Ribosomal protein L13 family protein; (source: Araport11)	ü	Gene expression – translation
AT1G35680	Encodes a chloroplast ribosomal protein L21 that is required for chloroplast development and embryogenesis. The mRNA is cell-to-cell mobile.	ü	Gene expression – translation
AT4G01310	Ribosomal L5P family protein; (source: Araport11)	ü	Gene expression – translation
AT2G47940	Encodes DegP2 protease (DEGP2); nuclear gene for chloroplast product.	ü	serine-type endopeptidase activity
AT5G47190	Ribosomal protein L19 family protein; (source: Araport11)	ü	Gene expression – translation
AT2G33430	Encodes a multiple organellar RNA editing factor, a chloroplast protein which is required for the maturation of the plastid ribosomal RNAs and is essential for chloroplast differentiation.	ü	Gene expression - transcription
AT3G12930	Lojap-related protein;(source: Araport11)	ü	Gene expression – translation
AT2G33800	Encodes SCABRA1 (SCA1), a nuclear gene encoding a plastid-type ribosomal protein that functions as a structural component of the 70S plastid ribosome.	ü	Gene expression – translation
AT3G48730	Glutamate-1-semialdehyde 2,1-aminomutase 2; (source: Araport11)	ü	Tetrapyrrole-related
AT4G39040	RNA-binding CRS1 / YhbY (CRM) domain protein; (source: Araport11)	ü	mRNA binding
AT2G37660	NAD(P)-binding Rossmann-fold superfamily protein; (source: Araport11)	ü	Copper ion binding
AT4G24750	Rhodanese/Cell cycle control phosphatase superfamily protein; (source: Araport11)	ü	Sulfurtransferase
AT3G02660	Tyrosyl-tRNA synthetase, class Ib, bacterial/mitochondrial; (source: Araport11)	ü	Gene expression
AT4G20130	plastid transcriptionally active 14;(source: Araport11)	ü	Gene expression –transcription
AT3G29185	Encodes a chloroplast protein that interacts with the CF1β, γ, and ε subunits of the chloroplast ATP synthase and is required for assembly of its F1 module.	ü	Protein binding
AT1G30520	Encodes a chloroplast O-succinylbenzoyl-CoA ligase. Involved in phylloquinone biosynthesis. Knock mutant is seedling lethal.	ü	Photosynthesis-related
			Isoprenoid-related
AT2G39670	Radical SAM superfamily protein; (source: Araport11)		RNA methyltransferase activity
			Iron-sulfur cluster binding
AT3G12080	Encodes a putative plastid-targeted GTP-binding protein that is essential for embryogenesis and chloroplast development.	ü	GTP binding
AT3G62910	Encodes a plastid-localized ribosome release factor 1 that is essential in chloroplast development. Pale green, albino mutant seedlings arrest early in seedling development.	ü	Gene expression – translation
AT2G31890	Protein contains putative RNA binding domain. Expressed in response to Pseudomonas syringae infection.	ü	Gene expression – post-transcriptional
AT5G66470	GTP-binding protein Era-like protein; (source: Araport11)	ü	Gene expression – post-transcriptional
AT4G30620	Homolog of STIC2, recent duplication.	ü	DNA binding
			protein binding.
AT3G14110	Encodes a novel coiled-coil, TPR domain containing protein that is localized to the chloroplast membrane and is involved in chlorophyll biosynthesis.	ü	Tetrapyrrole-related
AT5G03940	mutant has Yellow first leaves; Chloroplast Signal Recognition Particle Subunit	ü	Target signal recognition
AT1G60600	Encodes a protein similar to 1,4-dihydroxy-2-naphthoic acid phytyltransferase involved in phylloquinone and plastoquinone biosynthesis.	ü	Photosynthesis-related
			Isoprenoid-related
AT2G02500	Encodes a protein with 4-Diphosphocytidyl-2C-methyl-D-erythritol synthase activity. The enzyme has an absolute requirement for divalent cations (Mg2+ reaches the highest catalytic activity).	ü	Isoprenoid-related
AT3G44890	Plastid ribosomal protein CL9. The mRNA is cell-to-cell mobile.	ü	Gene expression – translation
AT3G18680	Encodes a functional UMP Kinase located in the plastid that binds to group II intron plastid transcription products. Mutants show decreased accumulation of target transcripts/proteins.	ü	RNA binding
AT5G53860	Encodes a plant-specific protein with a domain similar to the central cysteine-rich domain of DnaJ proteins. It is involved in chloroplast and leaf development.	ü	Unknown. Mutant is embryo lethal
AT3G63510	FMN-linked oxidoreductases superfamily protein;(source: Araport11)	ü	Gene expression – translation
AT2G26550	Encodes a heme oxygenase-like protein lacking the conserved histidine residue at the active site that is usually involved in heme-iron coordination. It is unable to bind and degrade heme.	ü	Tetrapyrrole-related
AT4G39620	Tetratricopeptide repeat (TPR)-like superfamily protein; (source: Araport11)	ü	Unknown. Mutant is embryo lethal
AT3G28460	Methyltransferase; (source: Araport11)	ü	Gene expression – translation
AT4G33760	Aminoacyl tRNA synthetase functions in SAM maintenance.	ü	Gene expression – translation
AT5G46580	Pentatricopeptide (PPR) repeat-containing protein; (source: Araport11)	ü	Gene expression – translation
AT2G47590	Photolyase/blue light photoreceptor PHR2 (PHR2) mRNA,		DNA repair

## Sheet: Suppl Dataset 2
Expression co-regulators of TIC100 according to ATTED-II.
Accession	Supportability	Gene description	Chloroplast localised?	Functional class
AT5G16715	3	Protein EMBRYO DEFECTIVE 2247;(source: Araport11)	ü	Aminoacyl-tRNA editing activity
AT2G25840	3	Nucleotidylyl transferase superfamily protein;(source: Araport11)	ü	Tryptophan-tRNA ligase activity
AT4G29060	3	Elongation factor Ts family protein;(source: Araport11)	ü	Gene expression – translation
AT2G41720	3	Encodes a pentatricopeptide repeat protein that is essential for trans-splicing of a chloroplast small ribosomal subunit transcript.	ü	Gene expression – translation
AT2G24060	3	SUPPRESSOR OF VARIEGATION9 (SVR9), encodes a chloroplast-localized prokaryotic type translation initiation factor 3.	ü	Gene expression – translation
AT1G55490	3	Encodes the beta subunit of the chloroplast chaperonin 60.	ü	Chaperone
AT2G36990	3	Encodes a general sigma factor in chloroplasts and is probably responsible for the recognition of sigma 70 type standard bacteria-type multi-subunit RNA polymerase (PEP) promoters in young cotyledons.	ü	Gene expression – transcription
AT3G18390	3	CRS1 / YhbY (CRM) domain-containing protein;(source: Araport11)	ü	mRNA binding.
				Gene expression – transcription
AT2G34640	3	Present in transcriptionally active plastid chromosomes. Involved in plastid gene expression.	ü	Gene expression – transcription
AT3G03710	3	Encodes a chloroplast polynucleotide phosphorylase (PNPase).	ü	mRNA binding.
				Gene expression – transcription
AT1G06950	3	Encodes a protein TIC110 thought to be a part of the translocon at the chloroplast inner envelope. Involved in protein import into the chloroplast and chloroplast biogenesis.	ü	Protein import
AT3G12080	3	Encodes a putative plastid-targeted GTP-binding protein that is essential for embryogenesis and chloroplast development.	ü	mRNA binding.
				GTPbinding.
				Gene expression – transcription
AT4G02510	3	TOC159. An integral membrane GTPase that functions as a transit-sequence receptor required for the import of proteins necessary for chloroplast biogenesis.	ü	Protein import
AT2G18940	3	Tetratricopeptide repeat (TPR)-like superfamily protein;(source: Araport11)	ü	Gene expression – transcription
AT5G26742	3	DEAD box RNA helicase (RH3); (source: Araport11)	ü	Gene expression – transcription
AT5G18570	3	Encodes AtObgC, a plant ortholog of bacterial Obg. AtObgC is a chloroplast-targeting GTPase essential for early embryogenesis.	ü	Gene expression – transcription
AT3G48500	3	Nucleic acid-binding, OB-fold-like protein;(source: Araport11)	ü	Gene expression – transcription
AT5G04810	3	Pentatricopeptide which is essential during the early stages of embryo development and acts in the plastid nucleoids as the factor responsible of rps12 intron 1 trans-splicing and, indirectly, in the assembly of 70S ribosomes and plastid translation.	ü	Gene expression – translation
AT3G48110	3	Glycine-tRNA ligase	ü	Glycine-tRNA ligase activity
				Protein dimerization activity
AT3G04340	3	Functions in maintaining the cellular redox balance and regulates photorespiratory metabolism. Strong interaction with TIC inner envelope protein translocon which consists of Tic20/Tic56/Tic100/Tic214(Ycf1).	ü	Protein import
AT3G06980	3	DEA(D/H)-box RNA helicase family protein;(source: Araport11)	ü	Gene expression
AT4G09040	3	Binds to the chloroplast psbA RNA. Has little effect on chloroplast gene expression under laboratory growth conditions.	ü	Gene expression
AT3G23070	3	Encodes a CRM domain protein CFM3a, involved in group IIB intron splicing in chloroplasts.	ü	Gene expression – transcription
AT3G47450	3	Encodes a protein with similarity to the bacterial YqeH GTPase required for proper ribosome assembly.	ü	Gene expression – translation
AT2G31890	3	Protein contains putative RNA binding domain.	ü	Gene expression – transcription
AT1G71720	3	Encodes a chloroplast localized protein that regulates the translation of Ycf1 by binding to its mRNA. It is involved in the biogenesis of photosynthetic complexes.	ü	Gene expression – translation
AT3G29185	3	Encodes a chloroplast protein that interacts with the CF1β, γ, and ε subunits of the chloroplast ATP synthase and is required for assembly of its F1 module.	ü	Protein binding
AT3G59040	3	Pentatricopeptide repeat protein. Involved in chloroplast biogenesis and function.	ü	Gene expression – transcription
AT4G04350	3	tRNA synthetase class I (I, L, M and V) family protein;(source: Araport11)	ü	Aminoacyll-tRNA editing activity
AT3G10160	3	Encodes a protein with tetrahydrofolylpolyglutamate synthase activity that is located in the mitochondrial matrix.		Tetrahydrofolylpolyglutamate synthase activity
AT5G46580	3	Pentatricopeptide (PPR) repeat-containing protein;(source: Araport11), SUPPRESSOR OF THYLAKOID FORMATION 1 (SOT1)	ü	Gene expression – transcription
AT5G66470	3	GTP-binding protein Era-like protein;(source: Araport11)	ü	mRNA binding.
				Ribosomal small subunit binding
AT4G37920	3	Endoribonuclease E-like protein;(source: Araport11)	ü	Unknown
AT4G39620	3	Tetratricopeptide repeat (TPR)-like superfamily protein;(source: Araport11)	ü	Unknown. Mutant is embryo lethal
AT3G57180	3	Encodes a chloroplast localized protein YL1/BPG2. Involved in seedling shoot response to salt stress through ABI4.	ü	Gene expression – transcription
AT3G18110	3	Pentatricopeptide repeat (PPR) superfamily protein;(source: Araport11)	ü	Unknown. Mutant is embryo lethal
AT3G16290	3	FTSHI2. Strong interaction with TIC inner envelope protein translocon which consists of Tic20/Tic56/Tic100/Tic214(Ycf1).	ü	Protein import
AT4G38160	3	Encodes a member of the mitochondrial transcription termination factor family. MTERF6 is localized to both the mitochondria and chloroplast.	ü	Gene expression – transcription
AT3G04260	3	Plastid transcriptionally active 3;(source: Araport11)	ü	Gene expression – transcription
AT3G01370	3	Encodes a protein containing a CRM domain that is involved in group I and group II intron splicing.	ü	Gene expression – transcription
AT3G49470	3	Nascent polypeptide-associated complex subunit alpha-like protein 2; (source: Araport11)		mRNA binding.
AT2G39670	3	Radical SAM superfamily protein;(source: Araport11)	ü	RNA methyltransferase activity
AT1G53250	2	Histone-lysine N-methyltransferase, H3 lysine-79 specific-like protein;(source: Araport11)		Chromatin modification
AT1G30610	3	Pentatricopeptide repeat protein.	ü	mRNA processing
AT3G02060	3	DEAD/DEAH box helicase; (source: Araport11)		Unknown
AT5G03940	3	Mutant has Yellow first leaves; Chloroplast Signal Recognition Particle Subunit.	ü	Metalloendopeptidase activity
AT5G35220	2	Membrane-associated and ATP-independent metalloprotease. EGY1 is required for development of both thylakoid grana and a well-organized lamellae system in chloroplast.	ü	Metalloendopeptidase activity
AT3G22150	3	Involved in RNA editing of plastid atpF and mitochondrial nad5.	ü	mRNA processing
				RNA editing
AT3G62910	3	Encodes a plastid-localized ribosome release factor 1 that is essential in chloroplast development.	ü	Gene expression – translation
AT3G49140	3	Pentatricopeptide repeat (PPR) superfamily protein; (source: Araport11)	ü	Unknown
